# Supplementary material for: First-Order Reversal Curves of Sets of Bistable Magnetostrictive Microwires
Source: Materials (Basel). 2023 Mar 7;16(6):2131. doi: 10.3390/ma16062131 (PMC10058406; doi:10.3390/ma16062131)
Supplement: Supplementary file 1 [file materials-16-02131-s001.zip]

Archive with 1 entries (1 files):
- materials-2165459-supplementary.mov
